# Supplementary material for: Mapping the regulatory landscape for environmental sustainability of medical device practices within the European Union
Source: Eur J Public Health. 2026 Jan 12;36(2):ckaf262. doi: 10.1093/eurpub/ckaf262 (PMC13064526; doi:10.1093/eurpub/ckaf262)
Supplement: ckaf262_Supplementary_Data [file ckaf262_supplementary_data.zip]

Archive with 2 entries (2 files):
- ejph-2025-09-om-0834-File002.pdf
- ejph-2025-09-om-0834-File003.pdf
